# Supplementary material for: The Differential Expression of Mevalonate Pathway Genes in the Gut of the Bark Beetle Dendroctonus rhizophagus (Curculionidae: Scolytinae) Is Unrelated to the de Novo Synthesis of Terpenoid Pheromones
Source: Int J Mol Sci. 2019 Aug 17;20(16):4011. doi: 10.3390/ijms20164011 (PMC6721070; doi:10.3390/ijms20164011)
Supplement: Supplementary file 1 [file ijms-20-04011-s001.zip]

Archive with 2 entries (2 files):
- Supplementary Figures IJMS.pdf
- Supplementary Tables IJMS.pdf
